# Supplementary material for: Serum-Exosome-Derived miRNAs Serve as Promising Biomarkers for HCC Diagnosis
Source: Cancers (Basel). 2022 Dec 29;15(1):205. doi: 10.3390/cancers15010205 (PMC9818484; doi:10.3390/cancers15010205)
Supplement: Supplementary file 1 [file cancers-15-00205-s001.zip]

Archive with 3 entries (3 files):
- Supplementary material S1.pdf
- Supplementary material S2..xlsx
- Supplementary material S3.xlsx
