# Supplementary material for: Serum-Exosome-Derived miRNAs Serve as Promising Biomarkers for HCC Diagnosis
Source: Cancers (Basel). 2022 Dec 29;15(1):205. doi: 10.3390/cancers15010205 (PMC9818484; doi:10.3390/cancers15010205)
Supplement: Supplementary file 1 [file cancers-15-00205-s001.zip › Supplementary material S2..xlsx]

## Sheet: upregulated
Upregulated serum exosome-derived miRNAs in HCC vs. NT donors.	log2FoldChange	pvalue	padj
	log2FoldChange	pvalue	padj (FDR)
hsa-miR-122-5p	3.24445	9.27445e-10	1.26751e-07
hsa-let-7d-5p	1.47421	2.27595e-05	0.00233285
hsa-miR-425-5p	1.15496	9.38405e-05	0.00427496
hsa-miR-146a-5p	1.38284	0.000183442	0.00578547
hsa-miR-374b-5p	1.51042	0.00025057	0.00684891
hsa-miR-374c-3p	1.51042	0.00025057	0.00684891
hsa-miR-495-3p	1.95224	0.000579109	0.0124966
hsa-miR-150-5p	1.66376	0.000917644	0.0170573
hsa-miR-199a-3p	1.03414	0.00093273	0.0170573
hsa-let-7e-5p	1.2624	0.00186482	0.0294068
hsa-miR-24-2-5p	1.35122	0.00305838	0.0447319
hsa-miR-483-5p	2.66136	0.00511056	0.0616274
hsa-miR-574-5p	3.09018	0.00760166	0.0876956
hsa-miR-185-5p	1.28005	0.00784858	0.0876956
hsa-miR-574-3p	2.70241	0.00794618	0.0876956
hsa-miR-132-5p	1.91052	0.00812788	0.0876956
hsa-miR-548o-3p	1.37149	0.009513	0.0995778
hsa-miR-192-5p	0.9823	0.0113296	0.113296
hsa-miR-576-3p	1.29065	0.014322	0.13981
hsa-miR-139-5p	0.844096	0.023061	0.210111
hsa-miR-340-3p	1.16765	0.0262195	0.233696
hsa-miR-223-3p	0.733275	0.0451584	0.35713
hsa-miR-1-3p	1.43732	0.0453363	0.35713
hsa-miR-3074-5p	0.595026	0.0500973	0.372253
hsa-miR-4659b-5p	3.68382	0.0505949	0.372253
hsa-miR-24-3p	0.59305	0.0508444	0.372253
hsa-miR-363-3p	0.70232	0.0636227	0.420731
hsa-miR-184	3.50769	0.0659102	0.423239
hsa-miR-98-5p	0.614231	0.0670989	0.423239
hsa-miR-214-3p	3.01871	0.0762145	0.455415
hsa-miR-1304-5p	2.26325	0.0793107	0.455415
hsa-miR-320c	1.31876	0.079451	0.455415
hsa-miR-450a-5p	1.41645	0.0803869	0.455415
hsa-let-7b-5p	0.542037	0.0833076	0.455415
hsa-let-7a-5p	0.54761	0.0850166	0.456458
hsa-miR-511-5p	1.74453	0.0876291	0.456458
hsa-miR-550a-3-5p	2.46673	0.0890649	0.456458
hsa-miR-550a-5p	2.46673	0.0890649	0.456458
hsa-miR-20a-5p	0.638624	0.0926117	0.468775
hsa-miR-151a-3p	0.781858	0.094788	0.47394
hsa-miR-550b-3p	2.43853	0.0963596	0.475993
hsa-miR-556-5p	1.41591	0.0990797	0.479847
hsa-miR-548ar-3p	3.19987	0.117833	0.530894
hsa-miR-200b-3p	1.68608	0.121985	0.53213
hsa-let-7g-5p	0.522195	0.126074	0.53213
hsa-miR-29c-3p	2.03005	0.127589	0.53213
hsa-miR-320d	1.26826	0.127612	0.53213
hsa-let-7i-5p	0.423886	0.12902	0.53213
hsa-miR-99a-5p	0.478416	0.130084	0.53213
hsa-miR-335-5p	0.978322	0.131842	0.53213
hsa-miR-15b-5p	0.714636	0.132568	0.53213
hsa-miR-7976	3.13608	0.137363	0.541528
hsa-miR-548a-3p	2.92847	0.143245	0.551668
hsa-miR-548ah-3p	1.40174	0.147671	0.551668
hsa-miR-548p	1.40174	0.147671	0.551668
hsa-miR-1294	2.10606	0.148991	0.551668
hsa-miR-32-5p	0.872098	0.150193	0.551668
hsa-miR-425-3p	0.876892	0.150576	0.551668
hsa-miR-424-3p	1.08736	0.152321	0.552671
hsa-miR-374a-5p	0.606172	0.157891	0.564836
hsa-miR-146a-3p	1.56254	0.163649	0.564836
hsa-miR-17-5p	0.545432	0.164612	0.564836
hsa-miR-455-5p	1.48858	0.165521	0.564836
hsa-miR-548u	1.7075	0.165993	0.564836
hsa-miR-4659a-3p	2.28982	0.16676	0.564836
hsa-miR-581	2.06249	0.187977	0.621536
hsa-miR-193b-5p	2.85947	0.194871	0.634473
hsa-miR-148a-3p	0.508979	0.198312	0.634473
hsa-miR-1180-3p	1.22	0.200484	0.634473
hsa-miR-499a-5p	1.17164	0.2032	0.634473
hsa-miR-499b-3p	1.17164	0.2032	0.634473
hsa-miR-27a-3p	0.447004	0.204771	0.634473
hsa-miR-4659a-5p	2.37463	0.208912	0.634473
hsa-miR-4659b-3p	2.37463	0.208912	0.634473
hsa-miR-30d-3p	1.87309	0.213668	0.639444
hsa-miR-204-3p	1.37001	0.221608	0.649219
hsa-miR-7-5p	0.418559	0.223901	0.649219
hsa-miR-3529-3p	0.413564	0.228751	0.649219
hsa-miR-548ah-5p	2.91554	0.229602	0.649219
hsa-miR-494-3p	0.925033	0.237038	0.661127
hsa-miR-6785-5p	2.87513	0.246823	0.682049
hsa-miR-21-5p	0.293486	0.253938	0.685929
hsa-miR-409-3p	1.04081	0.255676	0.685929
hsa-miR-451a	0.49255	0.257641	0.685929
hsa-miR-3158-5p	0.709318	0.270521	0.710985
hsa-miR-32-3p	1.79374	0.273523	0.711928
hsa-miR-3158-3p	0.698077	0.274353	0.711928
hsa-miR-3065-3p	1.92008	0.303098	0.758544
hsa-miR-338-5p	1.92008	0.303098	0.758544
hsa-miR-4742-5p	2.6162	0.304951	0.758544
hsa-miR-140-3p	0.870903	0.306036	0.758544
hsa-let-7g-3p	2.73813	0.328674	0.781119
hsa-miR-6748-5p	2.73813	0.328674	0.781119
hsa-miR-641	0.675169	0.330513	0.781119
hsa-miR-7854-3p	1.99299	0.332594	0.781119
hsa-miR-330-5p	0.64672	0.341259	0.781119
hsa-miR-3605-5p	1.56269	0.341283	0.781119
hsa-miR-5010-5p	2.65626	0.351107	0.794575
hsa-miR-2110	0.916617	0.354652	0.794575
hsa-miR-29b-3p	0.620614	0.358075	0.797885
hsa-miR-3934-5p	2.61271	0.364045	0.802466
novel_279	2.61271	0.364045	0.802466
hsa-miR-16-1-3p	2.44453	0.365673	NA
hsa-miR-182-5p	0.34527	0.367358	0.804837
hsa-miR-7113-5p	2.41179	0.374594	NA
hsa-miR-337-3p	1.81529	0.376485	0.804837
hsa-miR-548ad-5p	1.96389	0.376899	0.804837
hsa-miR-548ap-3p	1.96389	0.376899	0.804837
hsa-miR-379-3p	0.873061	0.388002	0.8158
hsa-miR-503-5p	0.988935	0.390279	0.816401
hsa-miR-504-5p	2.3381	0.391124	NA
hsa-miR-548j-3p	0.846486	0.39958	0.819635
hsa-miR-3660	2.47532	0.403806	NA
hsa-miR-10527-5p	1.62262	0.405209	0.819635
hsa-miR-194-5p	0.349349	0.405345	0.819635
hsa-miR-92b-3p	1.41116	0.405819	0.819635
hsa-miR-744-5p	0.281643	0.424557	0.842526
hsa-miR-548aq-3p	1.7045	0.427428	0.842526
hsa-miR-548g-5p	1.7045	0.427428	0.842526
hsa-miR-6501-5p	2.20827	0.436269	NA
hsa-miR-22-5p	0.314261	0.442396	0.859633
hsa-miR-30b-3p	1.37238	0.444825	0.860275
hsa-miR-548k	1.1559	0.448204	0.861222
hsa-miR-4440	2.32345	0.448673	NA
novel_373	2.32345	0.448673	NA
hsa-miR-652-3p	0.304673	0.450901	0.861222
hsa-miR-1255a	1.15945	0.451617	0.861222
hsa-miR-624-5p	1.74353	0.459328	0.866879
hsa-miR-6866-5p	1.38482	0.460469	0.866879
hsa-miR-130a-3p	0.732095	0.462741	0.866879
hsa-miR-142-5p	0.235714	0.467172	0.870638
hsa-miR-18a-5p	0.873828	0.470884	0.870987
hsa-let-7d-3p	0.347359	0.473513	0.870987
hsa-miR-548t-3p	1.33664	0.474479	0.870987
hsa-miR-582-3p	0.747569	0.478962	0.870987
hsa-miR-96-3p	2.05188	0.484676	NA
hsa-miR-1306-3p	0.906602	0.486893	0.874948
hsa-miR-136-5p	0.691497	0.493182	0.874948
hsa-miR-409-5p	1.03945	0.498342	0.874948
hsa-miR-6882-5p	2.15365	0.499479	NA
hsa-miR-1224-5p	1.99993	0.501756	NA
hsa-miR-1908-5p	1.10812	0.504243	0.874948
hsa-miR-26b-5p	0.215555	0.508154	0.875391
hsa-miR-191-3p	1.96403	0.50827	NA
hsa-miR-450b-5p	1.01701	0.513418	0.879353
hsa-miR-182-3p	1.57078	0.514743	0.879353
hsa-miR-125b-1-3p	1.69046	0.519889	NA
hsa-miR-382-5p	0.415853	0.53826	0.899221
hsa-miR-214-5p	0.579196	0.541512	0.899221
hsa-miR-3120-3p	0.579196	0.541512	0.899221
hsa-miR-548d-5p	1.22982	0.543164	0.899221
hsa-miR-7-1-3p	1.48009	0.544493	0.899221
hsa-miR-193a-5p	0.44512	0.552981	0.899221
hsa-miR-518f-5p	1.96116	0.556908	NA
hsa-miR-526a-5p	1.96116	0.556908	NA
hsa-miR-320a-3p	0.184191	0.558209	0.899221
hsa-miR-543	0.538052	0.561356	0.899221
hsa-miR-3688-3p	1.78528	0.567499	NA
hsa-miR-3688-5p	1.78528	0.567499	NA
hsa-miR-200a-3p	0.64184	0.568124	0.899221
novel_173	1.76909	0.569568	NA
hsa-miR-411-5p	0.365478	0.570922	0.899221
hsa-miR-30b-5p	0.323046	0.577651	0.899221
hsa-miR-27b-3p	0.165985	0.580273	0.899221
hsa-miR-493-5p	0.406697	0.584025	0.899221
hsa-miR-576-5p	1.7278	0.586637	NA
hsa-miR-29a-3p	0.208365	0.587174	0.899221
hsa-miR-4433b-3p	0.260252	0.587783	0.899221
hsa-let-7f-1-3p	1.04293	0.597768	0.911096
hsa-miR-7845-5p	1.80542	0.599135	NA
hsa-miR-95-3p	0.392464	0.609824	0.920512
novel_140	1.72331	0.616157	NA
hsa-miR-3180	1.61955	0.618592	NA
hsa-miR-3180-3p	1.61955	0.618592	NA
hsa-miR-2355-3p	0.568102	0.621325	0.922232
hsa-miR-5187-5p	1.24243	0.62241	NA
hsa-miR-222-3p	0.186445	0.627197	0.922232
hsa-miR-4326	0.657981	0.627593	0.922232
hsa-miR-6741-5p	0.922869	0.636565	0.922232
hsa-miR-3120-5p	1.17786	0.638254	NA
hsa-miR-660-5p	0.360241	0.646089	0.932734
hsa-miR-155-5p	0.168442	0.65163	0.937432
hsa-miR-4433a-5p	0.209624	0.663582	0.947975
hsa-miR-3127-5p	1.47914	0.667893	NA
hsa-miR-324-3p	1.47914	0.667893	NA
hsa-miR-520g-3p	1.47914	0.667893	NA
hsa-miR-6806-3p	1.43838	0.670637	NA
hsa-miR-6842-5p	1.41355	0.680678	NA
hsa-miR-2355-5p	1.39838	0.685341	NA
hsa-miR-221-5p	0.317191	0.685999	0.95481
hsa-miR-1278	0.651781	0.687201	0.95481
hsa-miR-96-5p	0.234626	0.688842	0.95481
hsa-miR-548bc	0.418675	0.690797	0.95481
hsa-miR-548f-5p	0.418675	0.690797	0.95481
hsa-miR-30c-5p	0.180744	0.705078	0.95481
hsa-miR-3913-5p	0.428698	0.716594	0.95481
hsa-miR-877-5p	0.592508	0.720855	0.95481
hsa-miR-191-5p	0.140949	0.73328	0.95481
hsa-miR-197-3p	0.532414	0.734383	0.95481
hsa-miR-145-5p	0.609053	0.750166	0.95481
hsa-miR-323b-3p	0.840782	0.750779	NA
hsa-miR-4446-3p	0.286996	0.752629	0.95481
hsa-miR-664a-5p	0.237244	0.753514	0.95481
hsa-miR-103a-3p	0.101563	0.753526	0.95481
hsa-miR-106a-5p	0.403187	0.757249	0.95481
hsa-miR-1250-5p	0.482486	0.757665	0.95481
hsa-miR-3164	1.05707	0.760582	NA
hsa-miR-329-5p	1.05707	0.760582	NA
hsa-miR-4669	1.05707	0.760582	NA
novel_276	1.05707	0.760582	NA
hsa-miR-361-5p	0.321556	0.766438	0.95481
hsa-miR-6721-5p	0.788775	0.768121	NA
hsa-miR-133a-3p	0.405444	0.777241	0.95481
hsa-miR-3913-3p	0.335663	0.777809	0.95481
hsa-miR-3194-3p	0.978472	0.778191	NA
hsa-miR-3916	0.978472	0.778191	NA
hsa-miR-4504	0.978472	0.778191	NA
hsa-miR-766-5p	0.262718	0.780236	0.95481
hsa-miR-345-5p	0.220382	0.78163	0.95481
hsa-miR-103b	0.0893297	0.781695	0.95481
hsa-miR-7974	0.931009	0.788865	NA
hsa-miR-99b-3p	0.233508	0.791457	0.95481
hsa-miR-493-3p	0.146205	0.791595	0.95481
hsa-miR-323a-3p	0.450788	0.792546	0.95481
hsa-miR-4488	0.75788	0.799463	NA
hsa-miR-1277-5p	0.412052	0.801974	0.95481
hsa-miR-1260b	0.547217	0.802016	0.95481
hsa-miR-4473	0.677557	0.80319	NA
hsa-miR-6516-5p	0.410011	0.806653	0.95481
hsa-miR-421	0.353898	0.810083	0.95481
hsa-miR-26a-2-3p	0.435465	0.81413	0.95481
hsa-miR-28-5p	0.124639	0.815769	0.95481
hsa-miR-181c-5p	0.80918	0.81638	NA
hsa-miR-23a-5p	0.265322	0.820378	0.95481
hsa-miR-328-3p	0.245771	0.821528	0.95481
hsa-miR-4755-3p	0.49875	0.821839	0.95481
hsa-miR-4755-5p	0.49875	0.821839	0.95481
hsa-miR-2277-5p	0.671103	0.821978	NA
hsa-miR-9903	0.671707	0.824036	NA
hsa-miR-4677-3p	0.671744	0.824163	NA
hsa-miR-1268a	0.290422	0.826726	0.95481
hsa-miR-6842-3p	0.17261	0.830582	0.95657
hsa-let-7c-3p	0.743544	0.83126	NA
hsa-miR-4644	0.743544	0.83126	NA
hsa-miR-500a-5p	0.743544	0.83126	NA
hsa-miR-500b-3p	0.743544	0.83126	NA
hsa-miR-500b-5p	0.743544	0.83126	NA
hsa-miR-149-5p	0.504361	0.832875	NA
hsa-miR-106b-3p	0.097019	0.835192	0.957527
hsa-miR-29c-5p	0.259532	0.841137	0.96063
hsa-miR-3065-5p	0.544569	0.845674	NA
hsa-miR-338-3p	0.544569	0.845674	NA
hsa-miR-654-3p	0.130428	0.85596	0.972143
hsa-miR-3920	0.62238	0.858803	NA
hsa-miR-516b-5p	0.21915	0.86625	0.97596
hsa-miR-20b-5p	0.183722	0.866559	0.97596
hsa-miR-183-5p	0.0737131	0.870321	0.97596
hsa-miR-411-3p	0.210098	0.875983	0.97596
hsa-miR-4676-5p	0.412961	0.882427	NA
hsa-miR-17-3p	0.412796	0.883897	NA
hsa-miR-6815-5p	0.437084	0.887506	NA
hsa-miR-210-3p	0.233604	0.887536	0.980835
hsa-miR-4732-3p	0.436852	0.888971	NA
hsa-miR-548e-3p	0.233212	0.900302	0.981719
hsa-miR-539-5p	0.429836	0.902611	NA
hsa-miR-552-3p	0.429836	0.902611	NA
hsa-miR-7706	0.178576	0.90611	0.981719
hsa-miR-506-3p	0.394055	0.910728	NA
novel_178	0.394055	0.910728	NA
hsa-miR-122-3p	0.394055	0.910728	NA
hsa-miR-122b-5p	0.394055	0.910728	NA
hsa-miR-1343-3p	0.394055	0.910728	NA
hsa-miR-143-5p	0.394055	0.910728	NA
hsa-miR-202-3p	0.394055	0.910728	NA
hsa-miR-301a-3p	0.394055	0.910728	NA
hsa-miR-3131	0.394055	0.910728	NA
hsa-miR-362-3p	0.394055	0.910728	NA
hsa-miR-4632-5p	0.394055	0.910728	NA
hsa-miR-4716-3p	0.394055	0.910728	NA
hsa-miR-490-3p	0.394055	0.910728	NA
hsa-miR-499b-5p	0.394055	0.910728	NA
hsa-miR-655-3p	0.394055	0.910728	NA
hsa-miR-6729-5p	0.394055	0.910728	NA
hsa-miR-6770-5p	0.394055	0.910728	NA
hsa-miR-6781-5p	0.394055	0.910728	NA
novel_365	0.394055	0.910728	NA
novel_440	0.394055	0.910728	NA
hsa-miR-374a-3p	0.11096	0.914605	0.981719
hsa-miR-223-5p	0.112049	0.918375	0.981719
hsa-miR-505-3p	0.293679	0.919365	NA
hsa-miR-514a-3p	0.158841	0.924775	0.981719
hsa-miR-509-5p	0.292451	0.933762	NA
hsa-miR-129-2-3p	0.292451	0.933762	NA
hsa-miR-146b-3p	0.103048	0.937673	0.981719
hsa-miR-330-3p	0.0689866	0.938942	0.981719
hsa-miR-487b-3p	0.0948376	0.939447	0.981719
hsa-miR-148a-5p	0.084295	0.940662	0.981719
hsa-miR-10399-5p	0.164158	0.942835	0.981719
hsa-miR-487a-3p	0.249874	0.943417	NA
novel_306	0.249874	0.943417	NA
hsa-miR-100-5p	0.0274599	0.945036	0.981719
hsa-miR-203a-3p	0.120669	0.951859	0.981719
hsa-miR-203b-5p	0.120669	0.951859	0.981719
hsa-miR-431-5p	0.0565451	0.951963	0.981719
hsa-miR-369-5p	0.0572552	0.959534	0.981719
hsa-miR-342-5p	0.0147064	0.963823	0.981719
hsa-miR-429	0.145446	0.967089	NA
hsa-miR-4765	0.145446	0.967089	NA
hsa-miR-187-3p	0.145446	0.967089	NA
hsa-miR-3678-3p	0.145446	0.967089	NA
hsa-miR-579-5p	0.145446	0.967089	NA
novel_236	0.145446	0.967089	NA
hsa-miR-362-5p	0.0855498	0.968031	NA
hsa-miR-145-3p	0.0464108	0.969501	0.981719
hsa-miR-6515-5p	0.0423965	0.972435	0.982016
hsa-miR-5009-5p	0.0853862	0.976811	NA
hsa-miR-2115-5p	0.0856235	0.977069	NA
hsa-miR-4797-5p	0.0856235	0.977069	NA
hsa-miR-151b	0.0856601	0.97711	NA
hsa-miR-590-3p	0.0856769	0.977128	NA
hsa-miR-140-5p	0.0104261	0.988059	0.990475
hsa-miR-20b-3p	0.0499943	0.988691	NA
hsa-miR-378a-5p	0.0499943	0.988691	NA
hsa-miR-3928-3p	0.0499943	0.988691	NA
hsa-miR-4286	0.0499943	0.988691	NA
hsa-miR-4485-3p	0.0499943	0.988691	NA
hsa-miR-6504-5p	0.0499943	0.988691	NA
hsa-miR-6772-3p	0.0499943	0.988691	NA
hsa-miR-6818-5p	0.0499943	0.988691	NA
hsa-miR-6858-5p	0.0499943	0.988691	NA
hsa-miR-127-5p	0.0361243	0.989571	NA

## Sheet: downregulated
Downregulated serum exosome-derived miRNAs in HCC vs. NT donors.
	log2FoldChange	pvalue	padj (FDR)
hsa-miR-27a-5p	-3.72055	7.84121e-14	3.2149e-11
hsa-miR-423-3p	-1.87874	3.18129e-05	0.00237971
hsa-miR-3184-5p	-1.86513	3.4825e-05	0.00237971
hsa-miR-10b-5p	-1.79577	5.03758e-05	0.00295058
hsa-miR-92a-3p	-1.90827	6.74285e-05	0.00345571
hsa-miR-107	-2.05945	0.000117577	0.00482065
hsa-miR-3184-3p	-1.01009	0.0001591	0.00543592
hsa-miR-423-5p	-1.01009	0.0001591	0.00543592
hsa-miR-30e-3p	-1.69416	0.000355204	0.00870408
hsa-miR-30a-5p	-1.0936	0.000360901	0.00870408
hsa-miR-484	-1.9729	0.000515859	0.0117501
hsa-miR-30a-3p	-1.66636	0.000900133	0.0170573
hsa-miR-10a-5p	-1.2443	0.000956874	0.0170573
novel_286	-5.30375	0.00125554	0.0214489
hsa-miR-629-5p	-1.88285	0.00166107	0.0272415
hsa-miR-30d-5p	-1.0749	0.00208413	0.0316479
novel_224	-4.54218	0.00316397	0.0447319
hsa-miR-125a-5p	-2.07801	0.00349153	0.0477176
hsa-miR-486-5p	-1.10708	0.00364092	0.0481541
hsa-miR-625-3p	-1.67411	0.00411639	0.0527412
hsa-miR-486-3p	-1.08863	0.00431775	0.0536448
novel_300	-4.6617	0.00971491	0.0995778
hsa-miR-143-3p	-0.862773	0.0216536	0.206464
hsa-miR-7704	-4.82567	0.0222806	0.207615
hsa-miR-500a-3p	-2.42942	0.0308341	0.268979
hsa-miR-1299	-2.96896	0.0393105	0.335777
hsa-miR-3615	-1.63245	0.0423803	0.354611
hsa-miR-101-3p	-0.580495	0.0455509	0.35713
hsa-miR-502-3p	-2.16663	0.0461656	0.35713
hsa-miR-28-3p	-0.741278	0.0526273	0.378547
hsa-miR-1291	-3.54858	0.0557211	0.385771
hsa-miR-150-3p	-3.04253	0.0565861	0.385771
hsa-miR-185-3p	-3.54986	0.0571761	0.385771
hsa-miR-939-5p	-3.99104	0.0573952	0.385771
hsa-miR-378c	-2.06047	0.0669592	0.423239
hsa-miR-181b-5p	-0.946599	0.0721823	0.448405
hsa-miR-1307-5p	-2.7501	0.0785103	0.455415
hsa-miR-21-3p	-3.08564	0.0816234	0.455415
hsa-miR-22-3p	-0.768601	0.0817415	0.455415
hsa-miR-146b-5p	-0.499842	0.0826174	0.455415
hsa-miR-532-5p	-0.706712	0.0872101	0.456458
hsa-miR-26a-5p	-0.590402	0.0998999	0.479847
hsa-miR-205-5p	-3.50202	0.100651	0.479847
hsa-let-7c-5p	-0.528414	0.106233	0.499333
hsa-miR-1228-5p	-2.85892	0.107174	0.499333
hsa-miR-199a-5p	-0.713181	0.108991	0.502093
hsa-miR-181a-5p	-0.832098	0.112363	0.511874
hsa-miR-127-3p	-0.78014	0.120484	0.53213
hsa-miR-625-5p	-1.25982	0.125189	0.53213
hsa-miR-432-5p	-1.12113	0.127898	0.53213
hsa-miR-1307-3p	-0.668386	0.133682	0.53213
hsa-miR-339-5p	-1.3407	0.147448	0.551668
hsa-miR-16-5p	-0.52688	0.1507	0.551668
hsa-miR-23b-3p	-0.704642	0.161717	0.564836
hsa-miR-651-5p	-2.32143	0.165091	0.564836
hsa-miR-221-3p	-0.522871	0.168073	0.564836
hsa-miR-654-5p	-1.2968	0.172323	0.574411
hsa-miR-598-3p	-1.78307	0.196907	0.634473
hsa-miR-125a-3p	-1.46721	0.198329	0.634473
hsa-miR-1285-3p	-1.45241	0.205868	0.634473
hsa-miR-584-5p	-0.756555	0.212921	0.639444
hsa-miR-6852-5p	-1.00394	0.221541	0.649219
hsa-miR-10400-5p	-3.2678	0.22291	NA
hsa-miR-4433a-3p	-1.39524	0.225244	0.649219
hsa-miR-4433b-5p	-1.39524	0.225244	0.649219
hsa-miR-134-5p	-0.693546	0.229338	0.649219
hsa-miR-23a-3p	-0.437238	0.237038	0.661127
hsa-miR-548f-3p	-1.57006	0.247867	0.682049
hsa-miR-769-5p	-1.17792	0.255114	0.685929
hsa-miR-186-5p	-0.383959	0.257372	0.685929
hsa-miR-126-3p	-0.315783	0.26379	0.697768
hsa-miR-378d	-2.36519	0.284742	0.73424
hsa-miR-379-5p	-0.493074	0.296278	0.758544
hsa-miR-11400	-1.2625	0.30689	0.758544
hsa-let-7a-3p	-0.850527	0.307118	0.758544
hsa-miR-199b-5p	-1.10477	0.317226	0.77297
hsa-miR-589-5p	-0.843273	0.317877	0.77297
hsa-miR-125b-5p	-0.597603	0.318615	0.77297
hsa-miR-548j-5p	-0.901917	0.327531	0.781119
hsa-miR-141-3p	-2.09406	0.336459	0.781119
hsa-miR-181a-3p	-0.788559	0.34048	0.781119
hsa-miR-340-5p	-0.386076	0.342781	0.781119
hsa-miR-30e-5p	-0.312653	0.34293	0.781119
hsa-miR-361-3p	-0.396938	0.354579	0.794575
hsa-miR-106b-5p	-0.498042	0.370427	0.804837
hsa-miR-135a-5p	-2.07806	0.372885	0.804837
hsa-miR-618	-1.73567	0.383391	0.814458
hsa-miR-139-3p	-0.85695	0.38585	0.815456
hsa-miR-204-5p	-1.68477	0.399082	0.819635
hsa-miR-181a-2-3p	-0.744995	0.399371	0.819635
hsa-miR-195-5p	-1.221	0.401935	0.819635
hsa-miR-1287-5p	-1.972	0.409142	NA
hsa-miR-664a-3p	-1.96441	0.411686	NA
hsa-miR-331-5p	-1.0048	0.417284	0.838658
hsa-miR-9-5p	-0.276523	0.420739	0.841478
hsa-miR-485-5p	-1.53576	0.429619	0.842793
hsa-miR-212-5p	-1.85335	0.432645	NA
hsa-miR-4665-5p	-2.6748	0.437288	NA
hsa-miR-181d-5p	-0.619693	0.440879	0.859633
hsa-miR-126-5p	-0.321709	0.46304	0.866879
novel_426	-1.69951	0.466793	NA
hsa-miR-10b-3p	-1.16307	0.478813	0.870987
hsa-miR-195-3p	-1.10026	0.480105	0.870987
hsa-miR-151a-5p	-0.625928	0.487174	0.874948
hsa-miR-26b-3p	-1.30058	0.492894	0.874948
hsa-miR-381-3p	-0.306918	0.500226	0.874948
hsa-miR-152-3p	-0.307332	0.500882	0.874948
hsa-miR-10a-3p	-1.27273	0.50422	0.874948
hsa-miR-369-3p	-0.895565	0.504371	0.874948
hsa-miR-1288-3p	-1.97252	0.50532	NA
hsa-miR-889-3p	-0.88798	0.505763	0.874948
hsa-miR-4772-5p	-1.96242	0.508335	NA
hsa-miR-3143	-1.95775	0.509727	NA
hsa-miR-664b-5p	-1.38743	0.514417	NA
hsa-miR-196b-5p	-0.761887	0.53348	0.899221
hsa-miR-608	-0.401438	0.54392	0.899221
hsa-miR-615-3p	-1.96065	0.544711	NA
hsa-miR-16-2-3p	-0.256722	0.548551	0.899221
hsa-miR-148b-3p	-0.194605	0.551576	0.899221
hsa-miR-92a-1-5p	-1.23834	0.55664	0.899221
hsa-miR-1301-3p	-0.584697	0.561104	0.899221
hsa-miR-148b-5p	-0.752789	0.564152	0.899221
hsa-miR-1292-5p	-0.989275	0.570642	0.899221
hsa-miR-3614-5p	-0.718017	0.574312	0.899221
hsa-miR-1273h-5p	-1.13761	0.575732	0.899221
hsa-let-7i-3p	-1.95501	0.580107	NA
hsa-miR-10395-3p	-1.95501	0.580107	NA
hsa-miR-1273c	-1.95501	0.580107	NA
hsa-miR-1277-3p	-1.95501	0.580107	NA
hsa-miR-190a-5p	-1.95501	0.580107	NA
hsa-miR-197-5p	-1.95501	0.580107	NA
hsa-miR-222-5p	-1.95501	0.580107	NA
hsa-miR-23b-5p	-1.95501	0.580107	NA
hsa-miR-27b-5p	-1.95501	0.580107	NA
hsa-miR-3135a	-1.95501	0.580107	NA
hsa-miR-3144-3p	-1.95501	0.580107	NA
hsa-miR-3155b	-1.95501	0.580107	NA
hsa-miR-337-5p	-1.95501	0.580107	NA
hsa-miR-3617-5p	-1.95501	0.580107	NA
hsa-miR-3620-5p	-1.95501	0.580107	NA
hsa-miR-3690	-1.95501	0.580107	NA
hsa-miR-372-3p	-1.95501	0.580107	NA
hsa-miR-374b-3p	-1.95501	0.580107	NA
hsa-miR-4489	-1.95501	0.580107	NA
hsa-miR-4521	-1.95501	0.580107	NA
hsa-miR-4647	-1.95501	0.580107	NA
hsa-miR-4654	-1.95501	0.580107	NA
hsa-miR-4742-3p	-1.95501	0.580107	NA
hsa-miR-4772-3p	-1.95501	0.580107	NA
hsa-miR-4999-5p	-1.95501	0.580107	NA
hsa-miR-548ag	-1.95501	0.580107	NA
hsa-miR-548at-5p	-1.95501	0.580107	NA
hsa-miR-548l	-1.95501	0.580107	NA
hsa-miR-5683	-1.95501	0.580107	NA
hsa-miR-607	-1.95501	0.580107	NA
hsa-miR-6503-3p	-1.95501	0.580107	NA
hsa-miR-6516-3p	-1.95501	0.580107	NA
hsa-miR-6757-5p	-1.95501	0.580107	NA
hsa-miR-6765-5p	-1.95501	0.580107	NA
hsa-miR-6873-3p	-1.95501	0.580107	NA
hsa-miR-766-3p	-1.95501	0.580107	NA
hsa-miR-887-3p	-1.95501	0.580107	NA
hsa-miR-92b-5p	-1.95501	0.580107	NA
novel_282	-1.95501	0.580107	NA
novel_287	-1.95501	0.580107	NA
novel_312	-1.95501	0.580107	NA
novel_360	-1.95501	0.580107	NA
novel_363	-1.95501	0.580107	NA
novel_372	-1.95501	0.580107	NA
novel_398	-1.95501	0.580107	NA
novel_460	-1.95501	0.580107	NA
hsa-miR-708-3p	-0.864861	0.583749	0.899221
hsa-miR-1273h-3p	-0.754574	0.583809	0.899221
hsa-miR-19a-3p	-0.695239	0.585679	0.899221
hsa-miR-3138	-0.722017	0.600985	0.912606
hsa-miR-129-5p	-0.489797	0.613393	0.920512
hsa-miR-454-3p	-0.71533	0.614887	0.920512
hsa-miR-200c-3p	-0.369096	0.615172	0.920512
hsa-miR-410-3p	-1.18416	0.624394	0.922232
hsa-miR-1262	-1.28665	0.624514	NA
hsa-miR-1298-5p	-0.430818	0.627855	0.922232
hsa-miR-144-5p	-0.259345	0.630597	0.922232
hsa-miR-4746-5p	-1.38294	0.633759	NA
hsa-miR-1185-1-3p	-0.983787	0.63645	0.922232
hsa-miR-326	-0.983787	0.63645	0.922232
hsa-miR-873-5p	-1.44218	0.640603	NA
hsa-miR-181c-3p	-0.973512	0.655959	0.940361
hsa-miR-342-3p	-0.217039	0.691569	0.95481
hsa-miR-219a-2-3p	-0.546389	0.69276	0.95481
hsa-miR-219b-5p	-0.546389	0.69276	0.95481
hsa-miR-4508	-0.246331	0.696649	0.95481
hsa-miR-532-3p	-1.07952	0.699192	NA
hsa-miR-99b-5p	-0.150009	0.714801	0.95481
hsa-miR-132-3p	-0.546599	0.720889	0.95481
hsa-miR-382-3p	-0.37535	0.723784	0.95481
hsa-miR-597-3p	-0.984402	0.724054	NA
hsa-miR-656-3p	-0.984402	0.724054	NA
hsa-miR-12136	-1.23367	0.72701	NA
hsa-miR-125b-2-3p	-1.23367	0.72701	NA
hsa-miR-1285-5p	-1.23367	0.72701	NA
hsa-miR-1296-5p	-1.23367	0.72701	NA
hsa-miR-135b-5p	-1.23367	0.72701	NA
hsa-miR-18a-3p	-1.23367	0.72701	NA
hsa-miR-31-5p	-1.23367	0.72701	NA
hsa-miR-3176	-1.23367	0.72701	NA
hsa-miR-3190-5p	-1.23367	0.72701	NA
hsa-miR-3191-3p	-1.23367	0.72701	NA
hsa-miR-363-5p	-1.23367	0.72701	NA
hsa-miR-4435	-1.23367	0.72701	NA
hsa-miR-454-5p	-1.23367	0.72701	NA
hsa-miR-497-5p	-1.23367	0.72701	NA
hsa-miR-519c-5p	-1.23367	0.72701	NA
hsa-miR-5695	-1.23367	0.72701	NA
hsa-miR-6734-5p	-1.23367	0.72701	NA
hsa-miR-339-3p	-0.284711	0.72931	0.95481
hsa-miR-628-3p	-0.541088	0.730057	0.95481
hsa-miR-335-3p	-0.24368	0.732186	0.95481
hsa-miR-4732-5p	-0.286788	0.738592	0.95481
hsa-miR-542-3p	-0.549211	0.748022	0.95481
hsa-miR-671-3p	-0.797836	0.751681	NA
hsa-miR-320b	-0.141766	0.75193	0.95481
hsa-let-7b-3p	-0.62696	0.751978	0.95481
hsa-miR-3177-3p	-0.530085	0.766242	0.95481
hsa-miR-1843	-0.164671	0.767088	0.95481
hsa-miR-11401	-0.506712	0.769081	0.95481
hsa-miR-452-5p	-0.386102	0.770954	0.95481
hsa-miR-128-3p	-0.138839	0.779447	0.95481
hsa-miR-200a-5p	-0.588984	0.782087	0.95481
hsa-miR-142-3p	-0.13224	0.787784	0.95481
hsa-miR-25-5p	-0.358684	0.789944	0.95481
hsa-miR-130b-3p	-0.524031	0.790518	0.95481
hsa-miR-659-5p	-0.40811	0.796971	0.95481
hsa-miR-505-5p	-0.30924	0.799908	0.95481
novel_156	-0.628871	0.800443	NA
hsa-miR-642a-3p	-0.486407	0.804422	0.95481
hsa-miR-642b-5p	-0.486407	0.804422	0.95481
hsa-miR-19b-3p	-0.152955	0.809203	0.95481
hsa-miR-619-5p	-0.214926	0.813462	0.95481
hsa-miR-124-3p	-0.534957	0.816278	NA
hsa-miR-3679-5p	-0.44636	0.820789	0.95481
hsa-miR-25-3p	-0.076684	0.824991	0.95481
hsa-miR-218-5p	-0.125548	0.825719	0.95481
hsa-miR-130b-5p	-0.610635	0.834405	NA
hsa-miR-941	-0.133343	0.836084	0.957527
hsa-miR-548am-3p	-0.671346	0.849047	NA
hsa-miR-144-3p	-0.0862034	0.853999	0.972143
hsa-miR-424-5p	-0.476228	0.857749	NA
hsa-miR-5189-5p	-0.57464	0.859687	NA
hsa-miR-3912-3p	-0.574711	0.860251	NA
hsa-miR-4677-5p	-0.574711	0.860251	NA
hsa-miR-874-3p	-0.339695	0.86201	0.97596
hsa-miR-301a-5p	-0.310572	0.872201	0.97596
hsa-miR-370-3p	-0.0825815	0.873983	0.97596
hsa-miR-9-3p	-0.221915	0.882308	0.979442
novel_262	-0.249185	0.883887	0.979442
hsa-let-7e-3p	-0.512333	0.884726	NA
hsa-miR-1247-3p	-0.512333	0.884726	NA
hsa-miR-1248	-0.512333	0.884726	NA
hsa-miR-1295a	-0.512333	0.884726	NA
hsa-miR-133a-5p	-0.512333	0.884726	NA
hsa-miR-138-5p	-0.512333	0.884726	NA
hsa-miR-1468-5p	-0.512333	0.884726	NA
hsa-miR-153-3p	-0.512333	0.884726	NA
hsa-miR-181b-3p	-0.512333	0.884726	NA
hsa-miR-190b-5p	-0.512333	0.884726	NA
hsa-miR-1910-3p	-0.512333	0.884726	NA
hsa-miR-19a-5p	-0.512333	0.884726	NA
hsa-miR-2115-3p	-0.512333	0.884726	NA
hsa-miR-216b-5p	-0.512333	0.884726	NA
hsa-miR-2682-5p	-0.512333	0.884726	NA
hsa-miR-299-5p	-0.512333	0.884726	NA
hsa-miR-29a-5p	-0.512333	0.884726	NA
hsa-miR-3115	-0.512333	0.884726	NA
hsa-miR-3121-3p	-0.512333	0.884726	NA
hsa-miR-3121-5p	-0.512333	0.884726	NA
hsa-miR-3175	-0.512333	0.884726	NA
hsa-miR-365a-3p	-0.512333	0.884726	NA
hsa-miR-376a-5p	-0.512333	0.884726	NA
hsa-miR-377-3p	-0.512333	0.884726	NA
hsa-miR-433-3p	-0.512333	0.884726	NA
hsa-miR-4470	-0.512333	0.884726	NA
hsa-miR-4498	-0.512333	0.884726	NA
hsa-miR-450a-2-3p	-0.512333	0.884726	NA
hsa-miR-4511	-0.512333	0.884726	NA
hsa-miR-4646-5p	-0.512333	0.884726	NA
hsa-miR-4657	-0.512333	0.884726	NA
hsa-miR-4661-5p	-0.512333	0.884726	NA
hsa-miR-4662a-5p	-0.512333	0.884726	NA
hsa-miR-4662b	-0.512333	0.884726	NA
hsa-miR-4670-3p	-0.512333	0.884726	NA
hsa-miR-4670-5p	-0.512333	0.884726	NA
hsa-miR-4714-5p	-0.512333	0.884726	NA
hsa-miR-4738-3p	-0.512333	0.884726	NA
hsa-miR-4743-5p	-0.512333	0.884726	NA
hsa-miR-4748	-0.512333	0.884726	NA
hsa-miR-4766-3p	-0.512333	0.884726	NA
hsa-miR-4796-3p	-0.512333	0.884726	NA
hsa-miR-4797-3p	-0.512333	0.884726	NA
hsa-miR-4799-5p	-0.512333	0.884726	NA
hsa-miR-490-5p	-0.512333	0.884726	NA
hsa-miR-491-5p	-0.512333	0.884726	NA
hsa-miR-5001-5p	-0.512333	0.884726	NA
hsa-miR-5188	-0.512333	0.884726	NA
hsa-miR-518a-3p	-0.512333	0.884726	NA
hsa-miR-541-3p	-0.512333	0.884726	NA
hsa-miR-548c-3p	-0.512333	0.884726	NA
hsa-miR-548n	-0.512333	0.884726	NA
hsa-miR-548q	-0.512333	0.884726	NA
hsa-miR-551b-3p	-0.512333	0.884726	NA
hsa-miR-552-5p	-0.512333	0.884726	NA
hsa-miR-556-3p	-0.512333	0.884726	NA
hsa-miR-598-5p	-0.512333	0.884726	NA
hsa-miR-643	-0.512333	0.884726	NA
hsa-miR-6502-5p	-0.512333	0.884726	NA
hsa-miR-6509-5p	-0.512333	0.884726	NA
hsa-miR-6724-5p	-0.512333	0.884726	NA
hsa-miR-6735-5p	-0.512333	0.884726	NA
hsa-miR-6755-5p	-0.512333	0.884726	NA
hsa-miR-676-3p	-0.512333	0.884726	NA
hsa-miR-6805-5p	-0.512333	0.884726	NA
hsa-miR-6809-5p	-0.512333	0.884726	NA
hsa-miR-6825-5p	-0.512333	0.884726	NA
hsa-miR-6862-5p	-0.512333	0.884726	NA
hsa-miR-6894-5p	-0.512333	0.884726	NA
hsa-miR-708-5p	-0.512333	0.884726	NA
hsa-miR-7856-5p	-0.512333	0.884726	NA
novel_133	-0.512333	0.884726	NA
novel_252	-0.512333	0.884726	NA
novel_345	-0.512333	0.884726	NA
novel_381	-0.512333	0.884726	NA
novel_390	-0.512333	0.884726	NA
novel_410	-0.512333	0.884726	NA
novel_428	-0.512333	0.884726	NA
hsa-miR-202-5p	-0.432254	0.892568	NA
hsa-miR-375-3p	-0.171602	0.900971	0.981719
hsa-miR-627-3p	-0.295517	0.901664	NA
hsa-miR-628-5p	-0.295517	0.901664	NA
hsa-miR-30c-2-3p	-0.235954	0.901706	0.981719
hsa-miR-744-3p	-0.178765	0.905268	0.981719
hsa-let-7f-5p	-0.0287106	0.907265	0.981719
hsa-miR-136-3p	-0.168205	0.91229	0.981719
hsa-miR-34c-5p	-0.211278	0.919843	NA
hsa-miR-3179	-0.330842	0.922759	NA
hsa-miR-758-3p	-0.143072	0.922816	0.981719
hsa-miR-3064-5p	-0.328734	0.924564	NA
hsa-miR-548av-3p	-0.328407	0.924844	NA
hsa-miR-33a-5p	-0.328257	0.924972	NA
hsa-miR-15b-3p	-0.0609484	0.931016	0.981719
hsa-miR-376c-3p	-0.289005	0.932664	NA
hsa-miR-539-3p	-0.290699	0.933469	NA
hsa-miR-93-3p	-0.290699	0.933469	NA
hsa-miR-324-5p	-0.290959	0.933596	NA
hsa-miR-942-5p	-0.124164	0.936113	0.981719
hsa-miR-215-5p	-0.0896611	0.939643	0.981719
hsa-miR-30c-1-3p	-0.177929	0.940399	NA
hsa-miR-501-3p	-0.13087	0.945009	0.981719
hsa-miR-3130-3p	-0.108345	0.947254	0.981719
hsa-miR-3130-5p	-0.108345	0.947254	0.981719
hsa-miR-1271-5p	-0.149002	0.953508	NA
hsa-miR-15a-5p	-0.0499836	0.956269	0.981719
hsa-miR-378a-3p	-0.0198126	0.961194	0.981719
hsa-miR-1246	-0.0492002	0.964737	0.981719
hsa-miR-1255b-5p	-0.0721894	0.968079	0.981719
hsa-miR-3074-3p	-0.0640454	0.969747	0.981719
hsa-miR-451b	-0.0921219	0.975584	NA
hsa-miR-93-5p	-0.00788347	0.982275	0.989515
hsa-miR-224-5p	-0.00852636	0.984771	0.989598
hsa-miR-412-5p	-0.0482893	0.984946	NA
hsa-miR-24-1-5p	-0.0161736	0.991269	0.991269

## Sheet: differential expressed miRNAs
Differential expressed serum exosome-derived miRNAs in HCC vs. NT donors.
	log2FoldChange	pvalue	padj (FDR)
hsa-miR-122-5p	3.24445	9.27445e-10	1.26751e-07
hsa-let-7d-5p	1.47421	2.27595e-05	0.00233285
hsa-miR-425-5p	1.15496	9.38405e-05	0.00427496
hsa-miR-146a-5p	1.38284	0.000183442	0.00578547
hsa-miR-374b-5p	1.51042	0.00025057	0.00684891
hsa-miR-374c-3p	1.51042	0.00025057	0.00684891
hsa-miR-495-3p	1.95224	0.000579109	0.0124966
hsa-miR-150-5p	1.66376	0.000917644	0.0170573
hsa-miR-199a-3p	1.03414	0.00093273	0.0170573
hsa-let-7e-5p	1.2624	0.00186482	0.0294068
hsa-miR-24-2-5p	1.35122	0.00305838	0.0447319
hsa-miR-483-5p	2.66136	0.00511056	0.0616274
hsa-miR-574-5p	3.09018	0.00760166	0.0876956
hsa-miR-185-5p	1.28005	0.00784858	0.0876956
hsa-miR-574-3p	2.70241	0.00794618	0.0876956
hsa-miR-132-5p	1.91052	0.00812788	0.0876956
hsa-miR-548o-3p	1.37149	0.009513	0.0995778
hsa-miR-192-5p	0.9823	0.0113296	0.113296
hsa-miR-576-3p	1.29065	0.014322	0.13981
hsa-miR-139-5p	0.844096	0.023061	0.210111
hsa-miR-340-3p	1.16765	0.0262195	0.233696
hsa-miR-223-3p	0.733275	0.0451584	0.35713
hsa-miR-1-3p	1.43732	0.0453363	0.35713
hsa-miR-3074-5p	0.595026	0.0500973	0.372253
hsa-miR-4659b-5p	3.68382	0.0505949	0.372253
hsa-miR-24-3p	0.59305	0.0508444	0.372253
hsa-miR-363-3p	0.70232	0.0636227	0.420731
hsa-miR-184	3.50769	0.0659102	0.423239
hsa-miR-98-5p	0.614231	0.0670989	0.423239
hsa-miR-214-3p	3.01871	0.0762145	0.455415
hsa-miR-1304-5p	2.26325	0.0793107	0.455415
hsa-miR-320c	1.31876	0.079451	0.455415
hsa-miR-450a-5p	1.41645	0.0803869	0.455415
hsa-let-7b-5p	0.542037	0.0833076	0.455415
hsa-let-7a-5p	0.54761	0.0850166	0.456458
hsa-miR-511-5p	1.74453	0.0876291	0.456458
hsa-miR-550a-3-5p	2.46673	0.0890649	0.456458
hsa-miR-550a-5p	2.46673	0.0890649	0.456458
hsa-miR-20a-5p	0.638624	0.0926117	0.468775
hsa-miR-151a-3p	0.781858	0.094788	0.47394
hsa-miR-550b-3p	2.43853	0.0963596	0.475993
hsa-miR-556-5p	1.41591	0.0990797	0.479847
hsa-miR-548ar-3p	3.19987	0.117833	0.530894
hsa-miR-200b-3p	1.68608	0.121985	0.53213
hsa-let-7g-5p	0.522195	0.126074	0.53213
hsa-miR-29c-3p	2.03005	0.127589	0.53213
hsa-miR-320d	1.26826	0.127612	0.53213
hsa-let-7i-5p	0.423886	0.12902	0.53213
hsa-miR-99a-5p	0.478416	0.130084	0.53213
hsa-miR-335-5p	0.978322	0.131842	0.53213
hsa-miR-15b-5p	0.714636	0.132568	0.53213
hsa-miR-7976	3.13608	0.137363	0.541528
hsa-miR-548a-3p	2.92847	0.143245	0.551668
hsa-miR-548ah-3p	1.40174	0.147671	0.551668
hsa-miR-548p	1.40174	0.147671	0.551668
hsa-miR-1294	2.10606	0.148991	0.551668
hsa-miR-32-5p	0.872098	0.150193	0.551668
hsa-miR-425-3p	0.876892	0.150576	0.551668
hsa-miR-424-3p	1.08736	0.152321	0.552671
hsa-miR-374a-5p	0.606172	0.157891	0.564836
hsa-miR-146a-3p	1.56254	0.163649	0.564836
hsa-miR-17-5p	0.545432	0.164612	0.564836
hsa-miR-455-5p	1.48858	0.165521	0.564836
hsa-miR-548u	1.7075	0.165993	0.564836
hsa-miR-4659a-3p	2.28982	0.16676	0.564836
hsa-miR-581	2.06249	0.187977	0.621536
hsa-miR-193b-5p	2.85947	0.194871	0.634473
hsa-miR-148a-3p	0.508979	0.198312	0.634473
hsa-miR-1180-3p	1.22	0.200484	0.634473
hsa-miR-499a-5p	1.17164	0.2032	0.634473
hsa-miR-499b-3p	1.17164	0.2032	0.634473
hsa-miR-27a-3p	0.447004	0.204771	0.634473
hsa-miR-4659a-5p	2.37463	0.208912	0.634473
hsa-miR-4659b-3p	2.37463	0.208912	0.634473
hsa-miR-30d-3p	1.87309	0.213668	0.639444
hsa-miR-204-3p	1.37001	0.221608	0.649219
hsa-miR-7-5p	0.418559	0.223901	0.649219
hsa-miR-3529-3p	0.413564	0.228751	0.649219
hsa-miR-548ah-5p	2.91554	0.229602	0.649219
hsa-miR-494-3p	0.925033	0.237038	0.661127
hsa-miR-6785-5p	2.87513	0.246823	0.682049
hsa-miR-21-5p	0.293486	0.253938	0.685929
hsa-miR-409-3p	1.04081	0.255676	0.685929
hsa-miR-451a	0.49255	0.257641	0.685929
hsa-miR-3158-5p	0.709318	0.270521	0.710985
hsa-miR-32-3p	1.79374	0.273523	0.711928
hsa-miR-3158-3p	0.698077	0.274353	0.711928
hsa-miR-3065-3p	1.92008	0.303098	0.758544
hsa-miR-338-5p	1.92008	0.303098	0.758544
hsa-miR-4742-5p	2.6162	0.304951	0.758544
hsa-miR-140-3p	0.870903	0.306036	0.758544
hsa-let-7g-3p	2.73813	0.328674	0.781119
hsa-miR-6748-5p	2.73813	0.328674	0.781119
hsa-miR-641	0.675169	0.330513	0.781119
hsa-miR-7854-3p	1.99299	0.332594	0.781119
hsa-miR-330-5p	0.64672	0.341259	0.781119
hsa-miR-3605-5p	1.56269	0.341283	0.781119
hsa-miR-5010-5p	2.65626	0.351107	0.794575
hsa-miR-2110	0.916617	0.354652	0.794575
hsa-miR-29b-3p	0.620614	0.358075	0.797885
hsa-miR-3934-5p	2.61271	0.364045	0.802466
novel_279	2.61271	0.364045	0.802466
hsa-miR-16-1-3p	2.44453	0.365673	NA
hsa-miR-182-5p	0.34527	0.367358	0.804837
hsa-miR-7113-5p	2.41179	0.374594	NA
hsa-miR-337-3p	1.81529	0.376485	0.804837
hsa-miR-548ad-5p	1.96389	0.376899	0.804837
hsa-miR-548ap-3p	1.96389	0.376899	0.804837
hsa-miR-379-3p	0.873061	0.388002	0.8158
hsa-miR-503-5p	0.988935	0.390279	0.816401
hsa-miR-504-5p	2.3381	0.391124	NA
hsa-miR-548j-3p	0.846486	0.39958	0.819635
hsa-miR-3660	2.47532	0.403806	NA
hsa-miR-10527-5p	1.62262	0.405209	0.819635
hsa-miR-194-5p	0.349349	0.405345	0.819635
hsa-miR-92b-3p	1.41116	0.405819	0.819635
hsa-miR-744-5p	0.281643	0.424557	0.842526
hsa-miR-548aq-3p	1.7045	0.427428	0.842526
hsa-miR-548g-5p	1.7045	0.427428	0.842526
hsa-miR-6501-5p	2.20827	0.436269	NA
hsa-miR-22-5p	0.314261	0.442396	0.859633
hsa-miR-30b-3p	1.37238	0.444825	0.860275
hsa-miR-548k	1.1559	0.448204	0.861222
hsa-miR-4440	2.32345	0.448673	NA
novel_373	2.32345	0.448673	NA
hsa-miR-652-3p	0.304673	0.450901	0.861222
hsa-miR-1255a	1.15945	0.451617	0.861222
hsa-miR-624-5p	1.74353	0.459328	0.866879
hsa-miR-6866-5p	1.38482	0.460469	0.866879
hsa-miR-130a-3p	0.732095	0.462741	0.866879
hsa-miR-142-5p	0.235714	0.467172	0.870638
hsa-miR-18a-5p	0.873828	0.470884	0.870987
hsa-let-7d-3p	0.347359	0.473513	0.870987
hsa-miR-548t-3p	1.33664	0.474479	0.870987
hsa-miR-582-3p	0.747569	0.478962	0.870987
hsa-miR-96-3p	2.05188	0.484676	NA
hsa-miR-1306-3p	0.906602	0.486893	0.874948
hsa-miR-136-5p	0.691497	0.493182	0.874948
hsa-miR-409-5p	1.03945	0.498342	0.874948
hsa-miR-6882-5p	2.15365	0.499479	NA
hsa-miR-1224-5p	1.99993	0.501756	NA
hsa-miR-1908-5p	1.10812	0.504243	0.874948
hsa-miR-26b-5p	0.215555	0.508154	0.875391
hsa-miR-191-3p	1.96403	0.50827	NA
hsa-miR-450b-5p	1.01701	0.513418	0.879353
hsa-miR-182-3p	1.57078	0.514743	0.879353
hsa-miR-125b-1-3p	1.69046	0.519889	NA
hsa-miR-382-5p	0.415853	0.53826	0.899221
hsa-miR-214-5p	0.579196	0.541512	0.899221
hsa-miR-3120-3p	0.579196	0.541512	0.899221
hsa-miR-548d-5p	1.22982	0.543164	0.899221
hsa-miR-7-1-3p	1.48009	0.544493	0.899221
hsa-miR-193a-5p	0.44512	0.552981	0.899221
hsa-miR-518f-5p	1.96116	0.556908	NA
hsa-miR-526a-5p	1.96116	0.556908	NA
hsa-miR-320a-3p	0.184191	0.558209	0.899221
hsa-miR-543	0.538052	0.561356	0.899221
hsa-miR-3688-3p	1.78528	0.567499	NA
hsa-miR-3688-5p	1.78528	0.567499	NA
hsa-miR-200a-3p	0.64184	0.568124	0.899221
novel_173	1.76909	0.569568	NA
hsa-miR-411-5p	0.365478	0.570922	0.899221
hsa-miR-30b-5p	0.323046	0.577651	0.899221
hsa-miR-27b-3p	0.165985	0.580273	0.899221
hsa-miR-493-5p	0.406697	0.584025	0.899221
hsa-miR-576-5p	1.7278	0.586637	NA
hsa-miR-29a-3p	0.208365	0.587174	0.899221
hsa-miR-4433b-3p	0.260252	0.587783	0.899221
hsa-let-7f-1-3p	1.04293	0.597768	0.911096
hsa-miR-7845-5p	1.80542	0.599135	NA
hsa-miR-95-3p	0.392464	0.609824	0.920512
novel_140	1.72331	0.616157	NA
hsa-miR-3180	1.61955	0.618592	NA
hsa-miR-3180-3p	1.61955	0.618592	NA
hsa-miR-2355-3p	0.568102	0.621325	0.922232
hsa-miR-5187-5p	1.24243	0.62241	NA
hsa-miR-222-3p	0.186445	0.627197	0.922232
hsa-miR-4326	0.657981	0.627593	0.922232
hsa-miR-6741-5p	0.922869	0.636565	0.922232
hsa-miR-3120-5p	1.17786	0.638254	NA
hsa-miR-660-5p	0.360241	0.646089	0.932734
hsa-miR-155-5p	0.168442	0.65163	0.937432
hsa-miR-4433a-5p	0.209624	0.663582	0.947975
hsa-miR-3127-5p	1.47914	0.667893	NA
hsa-miR-324-3p	1.47914	0.667893	NA
hsa-miR-520g-3p	1.47914	0.667893	NA
hsa-miR-6806-3p	1.43838	0.670637	NA
hsa-miR-6842-5p	1.41355	0.680678	NA
hsa-miR-2355-5p	1.39838	0.685341	NA
hsa-miR-221-5p	0.317191	0.685999	0.95481
hsa-miR-1278	0.651781	0.687201	0.95481
hsa-miR-96-5p	0.234626	0.688842	0.95481
hsa-miR-548bc	0.418675	0.690797	0.95481
hsa-miR-548f-5p	0.418675	0.690797	0.95481
hsa-miR-30c-5p	0.180744	0.705078	0.95481
hsa-miR-3913-5p	0.428698	0.716594	0.95481
hsa-miR-877-5p	0.592508	0.720855	0.95481
hsa-miR-191-5p	0.140949	0.73328	0.95481
hsa-miR-197-3p	0.532414	0.734383	0.95481
hsa-miR-145-5p	0.609053	0.750166	0.95481
hsa-miR-323b-3p	0.840782	0.750779	NA
hsa-miR-4446-3p	0.286996	0.752629	0.95481
hsa-miR-664a-5p	0.237244	0.753514	0.95481
hsa-miR-103a-3p	0.101563	0.753526	0.95481
hsa-miR-106a-5p	0.403187	0.757249	0.95481
hsa-miR-1250-5p	0.482486	0.757665	0.95481
hsa-miR-3164	1.05707	0.760582	NA
hsa-miR-329-5p	1.05707	0.760582	NA
hsa-miR-4669	1.05707	0.760582	NA
novel_276	1.05707	0.760582	NA
hsa-miR-361-5p	0.321556	0.766438	0.95481
hsa-miR-6721-5p	0.788775	0.768121	NA
hsa-miR-133a-3p	0.405444	0.777241	0.95481
hsa-miR-3913-3p	0.335663	0.777809	0.95481
hsa-miR-3194-3p	0.978472	0.778191	NA
hsa-miR-3916	0.978472	0.778191	NA
hsa-miR-4504	0.978472	0.778191	NA
hsa-miR-766-5p	0.262718	0.780236	0.95481
hsa-miR-345-5p	0.220382	0.78163	0.95481
hsa-miR-103b	0.0893297	0.781695	0.95481
hsa-miR-7974	0.931009	0.788865	NA
hsa-miR-99b-3p	0.233508	0.791457	0.95481
hsa-miR-493-3p	0.146205	0.791595	0.95481
hsa-miR-323a-3p	0.450788	0.792546	0.95481
hsa-miR-4488	0.75788	0.799463	NA
hsa-miR-1277-5p	0.412052	0.801974	0.95481
hsa-miR-1260b	0.547217	0.802016	0.95481
hsa-miR-4473	0.677557	0.80319	NA
hsa-miR-6516-5p	0.410011	0.806653	0.95481
hsa-miR-421	0.353898	0.810083	0.95481
hsa-miR-26a-2-3p	0.435465	0.81413	0.95481
hsa-miR-28-5p	0.124639	0.815769	0.95481
hsa-miR-181c-5p	0.80918	0.81638	NA
hsa-miR-23a-5p	0.265322	0.820378	0.95481
hsa-miR-328-3p	0.245771	0.821528	0.95481
hsa-miR-4755-3p	0.49875	0.821839	0.95481
hsa-miR-4755-5p	0.49875	0.821839	0.95481
hsa-miR-2277-5p	0.671103	0.821978	NA
hsa-miR-9903	0.671707	0.824036	NA
hsa-miR-4677-3p	0.671744	0.824163	NA
hsa-miR-1268a	0.290422	0.826726	0.95481
hsa-miR-6842-3p	0.17261	0.830582	0.95657
hsa-let-7c-3p	0.743544	0.83126	NA
hsa-miR-4644	0.743544	0.83126	NA
hsa-miR-500a-5p	0.743544	0.83126	NA
hsa-miR-500b-3p	0.743544	0.83126	NA
hsa-miR-500b-5p	0.743544	0.83126	NA
hsa-miR-149-5p	0.504361	0.832875	NA
hsa-miR-106b-3p	0.097019	0.835192	0.957527
hsa-miR-29c-5p	0.259532	0.841137	0.96063
hsa-miR-3065-5p	0.544569	0.845674	NA
hsa-miR-338-3p	0.544569	0.845674	NA
hsa-miR-654-3p	0.130428	0.85596	0.972143
hsa-miR-3920	0.62238	0.858803	NA
hsa-miR-516b-5p	0.21915	0.86625	0.97596
hsa-miR-20b-5p	0.183722	0.866559	0.97596
hsa-miR-183-5p	0.0737131	0.870321	0.97596
hsa-miR-411-3p	0.210098	0.875983	0.97596
hsa-miR-4676-5p	0.412961	0.882427	NA
hsa-miR-17-3p	0.412796	0.883897	NA
hsa-miR-6815-5p	0.437084	0.887506	NA
hsa-miR-210-3p	0.233604	0.887536	0.980835
hsa-miR-4732-3p	0.436852	0.888971	NA
hsa-miR-548e-3p	0.233212	0.900302	0.981719
hsa-miR-539-5p	0.429836	0.902611	NA
hsa-miR-552-3p	0.429836	0.902611	NA
hsa-miR-7706	0.178576	0.90611	0.981719
hsa-miR-506-3p	0.394055	0.910728	NA
novel_178	0.394055	0.910728	NA
hsa-miR-122-3p	0.394055	0.910728	NA
hsa-miR-122b-5p	0.394055	0.910728	NA
hsa-miR-1343-3p	0.394055	0.910728	NA
hsa-miR-143-5p	0.394055	0.910728	NA
hsa-miR-202-3p	0.394055	0.910728	NA
hsa-miR-301a-3p	0.394055	0.910728	NA
hsa-miR-3131	0.394055	0.910728	NA
hsa-miR-362-3p	0.394055	0.910728	NA
hsa-miR-4632-5p	0.394055	0.910728	NA
hsa-miR-4716-3p	0.394055	0.910728	NA
hsa-miR-490-3p	0.394055	0.910728	NA
hsa-miR-499b-5p	0.394055	0.910728	NA
hsa-miR-655-3p	0.394055	0.910728	NA
hsa-miR-6729-5p	0.394055	0.910728	NA
hsa-miR-6770-5p	0.394055	0.910728	NA
hsa-miR-6781-5p	0.394055	0.910728	NA
novel_365	0.394055	0.910728	NA
novel_440	0.394055	0.910728	NA
hsa-miR-374a-3p	0.11096	0.914605	0.981719
hsa-miR-223-5p	0.112049	0.918375	0.981719
hsa-miR-505-3p	0.293679	0.919365	NA
hsa-miR-514a-3p	0.158841	0.924775	0.981719
hsa-miR-509-5p	0.292451	0.933762	NA
hsa-miR-129-2-3p	0.292451	0.933762	NA
hsa-miR-146b-3p	0.103048	0.937673	0.981719
hsa-miR-330-3p	0.0689866	0.938942	0.981719
hsa-miR-487b-3p	0.0948376	0.939447	0.981719
hsa-miR-148a-5p	0.084295	0.940662	0.981719
hsa-miR-10399-5p	0.164158	0.942835	0.981719
hsa-miR-487a-3p	0.249874	0.943417	NA
novel_306	0.249874	0.943417	NA
hsa-miR-100-5p	0.0274599	0.945036	0.981719
hsa-miR-203a-3p	0.120669	0.951859	0.981719
hsa-miR-203b-5p	0.120669	0.951859	0.981719
hsa-miR-431-5p	0.0565451	0.951963	0.981719
hsa-miR-369-5p	0.0572552	0.959534	0.981719
hsa-miR-342-5p	0.0147064	0.963823	0.981719
hsa-miR-429	0.145446	0.967089	NA
hsa-miR-4765	0.145446	0.967089	NA
hsa-miR-187-3p	0.145446	0.967089	NA
hsa-miR-3678-3p	0.145446	0.967089	NA
hsa-miR-579-5p	0.145446	0.967089	NA
novel_236	0.145446	0.967089	NA
hsa-miR-362-5p	0.0855498	0.968031	NA
hsa-miR-145-3p	0.0464108	0.969501	0.981719
hsa-miR-6515-5p	0.0423965	0.972435	0.982016
hsa-miR-5009-5p	0.0853862	0.976811	NA
hsa-miR-2115-5p	0.0856235	0.977069	NA
hsa-miR-4797-5p	0.0856235	0.977069	NA
hsa-miR-151b	0.0856601	0.97711	NA
hsa-miR-590-3p	0.0856769	0.977128	NA
hsa-miR-140-5p	0.0104261	0.988059	0.990475
hsa-miR-20b-3p	0.0499943	0.988691	NA
hsa-miR-378a-5p	0.0499943	0.988691	NA
hsa-miR-3928-3p	0.0499943	0.988691	NA
hsa-miR-4286	0.0499943	0.988691	NA
hsa-miR-4485-3p	0.0499943	0.988691	NA
hsa-miR-6504-5p	0.0499943	0.988691	NA
hsa-miR-6772-3p	0.0499943	0.988691	NA
hsa-miR-6818-5p	0.0499943	0.988691	NA
hsa-miR-6858-5p	0.0499943	0.988691	NA
hsa-miR-127-5p	0.0361243	0.989571	NA
hsa-miR-27a-5p	-3.72055	7.84121e-14	3.2149e-11
hsa-miR-423-3p	-1.87874	3.18129e-05	0.00237971
hsa-miR-3184-5p	-1.86513	3.4825e-05	0.00237971
hsa-miR-10b-5p	-1.79577	5.03758e-05	0.00295058
hsa-miR-92a-3p	-1.90827	6.74285e-05	0.00345571
hsa-miR-107	-2.05945	0.000117577	0.00482065
hsa-miR-3184-3p	-1.01009	0.0001591	0.00543592
hsa-miR-423-5p	-1.01009	0.0001591	0.00543592
hsa-miR-30e-3p	-1.69416	0.000355204	0.00870408
hsa-miR-30a-5p	-1.0936	0.000360901	0.00870408
hsa-miR-484	-1.9729	0.000515859	0.0117501
hsa-miR-30a-3p	-1.66636	0.000900133	0.0170573
hsa-miR-10a-5p	-1.2443	0.000956874	0.0170573
novel_286	-5.30375	0.00125554	0.0214489
hsa-miR-629-5p	-1.88285	0.00166107	0.0272415
hsa-miR-30d-5p	-1.0749	0.00208413	0.0316479
novel_224	-4.54218	0.00316397	0.0447319
hsa-miR-125a-5p	-2.07801	0.00349153	0.0477176
hsa-miR-486-5p	-1.10708	0.00364092	0.0481541
hsa-miR-625-3p	-1.67411	0.00411639	0.0527412
hsa-miR-486-3p	-1.08863	0.00431775	0.0536448
novel_300	-4.6617	0.00971491	0.0995778
hsa-miR-143-3p	-0.862773	0.0216536	0.206464
hsa-miR-7704	-4.82567	0.0222806	0.207615
hsa-miR-500a-3p	-2.42942	0.0308341	0.268979
hsa-miR-1299	-2.96896	0.0393105	0.335777
hsa-miR-3615	-1.63245	0.0423803	0.354611
hsa-miR-101-3p	-0.580495	0.0455509	0.35713
hsa-miR-502-3p	-2.16663	0.0461656	0.35713
hsa-miR-28-3p	-0.741278	0.0526273	0.378547
hsa-miR-1291	-3.54858	0.0557211	0.385771
hsa-miR-150-3p	-3.04253	0.0565861	0.385771
hsa-miR-185-3p	-3.54986	0.0571761	0.385771
hsa-miR-939-5p	-3.99104	0.0573952	0.385771
hsa-miR-378c	-2.06047	0.0669592	0.423239
hsa-miR-181b-5p	-0.946599	0.0721823	0.448405
hsa-miR-1307-5p	-2.7501	0.0785103	0.455415
hsa-miR-21-3p	-3.08564	0.0816234	0.455415
hsa-miR-22-3p	-0.768601	0.0817415	0.455415
hsa-miR-146b-5p	-0.499842	0.0826174	0.455415
hsa-miR-532-5p	-0.706712	0.0872101	0.456458
hsa-miR-26a-5p	-0.590402	0.0998999	0.479847
hsa-miR-205-5p	-3.50202	0.100651	0.479847
hsa-let-7c-5p	-0.528414	0.106233	0.499333
hsa-miR-1228-5p	-2.85892	0.107174	0.499333
hsa-miR-199a-5p	-0.713181	0.108991	0.502093
hsa-miR-181a-5p	-0.832098	0.112363	0.511874
hsa-miR-127-3p	-0.78014	0.120484	0.53213
hsa-miR-625-5p	-1.25982	0.125189	0.53213
hsa-miR-432-5p	-1.12113	0.127898	0.53213
hsa-miR-1307-3p	-0.668386	0.133682	0.53213
hsa-miR-339-5p	-1.3407	0.147448	0.551668
hsa-miR-16-5p	-0.52688	0.1507	0.551668
hsa-miR-23b-3p	-0.704642	0.161717	0.564836
hsa-miR-651-5p	-2.32143	0.165091	0.564836
hsa-miR-221-3p	-0.522871	0.168073	0.564836
hsa-miR-654-5p	-1.2968	0.172323	0.574411
hsa-miR-598-3p	-1.78307	0.196907	0.634473
hsa-miR-125a-3p	-1.46721	0.198329	0.634473
hsa-miR-1285-3p	-1.45241	0.205868	0.634473
hsa-miR-584-5p	-0.756555	0.212921	0.639444
hsa-miR-6852-5p	-1.00394	0.221541	0.649219
hsa-miR-10400-5p	-3.2678	0.22291	NA
hsa-miR-4433a-3p	-1.39524	0.225244	0.649219
hsa-miR-4433b-5p	-1.39524	0.225244	0.649219
hsa-miR-134-5p	-0.693546	0.229338	0.649219
hsa-miR-23a-3p	-0.437238	0.237038	0.661127
hsa-miR-548f-3p	-1.57006	0.247867	0.682049
hsa-miR-769-5p	-1.17792	0.255114	0.685929
hsa-miR-186-5p	-0.383959	0.257372	0.685929
hsa-miR-126-3p	-0.315783	0.26379	0.697768
hsa-miR-378d	-2.36519	0.284742	0.73424
hsa-miR-379-5p	-0.493074	0.296278	0.758544
hsa-miR-11400	-1.2625	0.30689	0.758544
hsa-let-7a-3p	-0.850527	0.307118	0.758544
hsa-miR-199b-5p	-1.10477	0.317226	0.77297
hsa-miR-589-5p	-0.843273	0.317877	0.77297
hsa-miR-125b-5p	-0.597603	0.318615	0.77297
hsa-miR-548j-5p	-0.901917	0.327531	0.781119
hsa-miR-141-3p	-2.09406	0.336459	0.781119
hsa-miR-181a-3p	-0.788559	0.34048	0.781119
hsa-miR-340-5p	-0.386076	0.342781	0.781119
hsa-miR-30e-5p	-0.312653	0.34293	0.781119
hsa-miR-361-3p	-0.396938	0.354579	0.794575
hsa-miR-106b-5p	-0.498042	0.370427	0.804837
hsa-miR-135a-5p	-2.07806	0.372885	0.804837
hsa-miR-618	-1.73567	0.383391	0.814458
hsa-miR-139-3p	-0.85695	0.38585	0.815456
hsa-miR-204-5p	-1.68477	0.399082	0.819635
hsa-miR-181a-2-3p	-0.744995	0.399371	0.819635
hsa-miR-195-5p	-1.221	0.401935	0.819635
hsa-miR-1287-5p	-1.972	0.409142	NA
hsa-miR-664a-3p	-1.96441	0.411686	NA
hsa-miR-331-5p	-1.0048	0.417284	0.838658
hsa-miR-9-5p	-0.276523	0.420739	0.841478
hsa-miR-485-5p	-1.53576	0.429619	0.842793
hsa-miR-212-5p	-1.85335	0.432645	NA
hsa-miR-4665-5p	-2.6748	0.437288	NA
hsa-miR-181d-5p	-0.619693	0.440879	0.859633
hsa-miR-126-5p	-0.321709	0.46304	0.866879
novel_426	-1.69951	0.466793	NA
hsa-miR-10b-3p	-1.16307	0.478813	0.870987
hsa-miR-195-3p	-1.10026	0.480105	0.870987
hsa-miR-151a-5p	-0.625928	0.487174	0.874948
hsa-miR-26b-3p	-1.30058	0.492894	0.874948
hsa-miR-381-3p	-0.306918	0.500226	0.874948
hsa-miR-152-3p	-0.307332	0.500882	0.874948
hsa-miR-10a-3p	-1.27273	0.50422	0.874948
hsa-miR-369-3p	-0.895565	0.504371	0.874948
hsa-miR-1288-3p	-1.97252	0.50532	NA
hsa-miR-889-3p	-0.88798	0.505763	0.874948
hsa-miR-4772-5p	-1.96242	0.508335	NA
hsa-miR-3143	-1.95775	0.509727	NA
hsa-miR-664b-5p	-1.38743	0.514417	NA
hsa-miR-196b-5p	-0.761887	0.53348	0.899221
hsa-miR-608	-0.401438	0.54392	0.899221
hsa-miR-615-3p	-1.96065	0.544711	NA
hsa-miR-16-2-3p	-0.256722	0.548551	0.899221
hsa-miR-148b-3p	-0.194605	0.551576	0.899221
hsa-miR-92a-1-5p	-1.23834	0.55664	0.899221
hsa-miR-1301-3p	-0.584697	0.561104	0.899221
hsa-miR-148b-5p	-0.752789	0.564152	0.899221
hsa-miR-1292-5p	-0.989275	0.570642	0.899221
hsa-miR-3614-5p	-0.718017	0.574312	0.899221
hsa-miR-1273h-5p	-1.13761	0.575732	0.899221
hsa-let-7i-3p	-1.95501	0.580107	NA
hsa-miR-10395-3p	-1.95501	0.580107	NA
hsa-miR-1273c	-1.95501	0.580107	NA
hsa-miR-1277-3p	-1.95501	0.580107	NA
hsa-miR-190a-5p	-1.95501	0.580107	NA
hsa-miR-197-5p	-1.95501	0.580107	NA
hsa-miR-222-5p	-1.95501	0.580107	NA
hsa-miR-23b-5p	-1.95501	0.580107	NA
hsa-miR-27b-5p	-1.95501	0.580107	NA
hsa-miR-3135a	-1.95501	0.580107	NA
hsa-miR-3144-3p	-1.95501	0.580107	NA
hsa-miR-3155b	-1.95501	0.580107	NA
hsa-miR-337-5p	-1.95501	0.580107	NA
hsa-miR-3617-5p	-1.95501	0.580107	NA
hsa-miR-3620-5p	-1.95501	0.580107	NA
hsa-miR-3690	-1.95501	0.580107	NA
hsa-miR-372-3p	-1.95501	0.580107	NA
hsa-miR-374b-3p	-1.95501	0.580107	NA
hsa-miR-4489	-1.95501	0.580107	NA
hsa-miR-4521	-1.95501	0.580107	NA
hsa-miR-4647	-1.95501	0.580107	NA
hsa-miR-4654	-1.95501	0.580107	NA
hsa-miR-4742-3p	-1.95501	0.580107	NA
hsa-miR-4772-3p	-1.95501	0.580107	NA
hsa-miR-4999-5p	-1.95501	0.580107	NA
hsa-miR-548ag	-1.95501	0.580107	NA
hsa-miR-548at-5p	-1.95501	0.580107	NA
hsa-miR-548l	-1.95501	0.580107	NA
hsa-miR-5683	-1.95501	0.580107	NA
hsa-miR-607	-1.95501	0.580107	NA
hsa-miR-6503-3p	-1.95501	0.580107	NA
hsa-miR-6516-3p	-1.95501	0.580107	NA
hsa-miR-6757-5p	-1.95501	0.580107	NA
hsa-miR-6765-5p	-1.95501	0.580107	NA
hsa-miR-6873-3p	-1.95501	0.580107	NA
hsa-miR-766-3p	-1.95501	0.580107	NA
hsa-miR-887-3p	-1.95501	0.580107	NA
hsa-miR-92b-5p	-1.95501	0.580107	NA
novel_282	-1.95501	0.580107	NA
novel_287	-1.95501	0.580107	NA
novel_312	-1.95501	0.580107	NA
novel_360	-1.95501	0.580107	NA
novel_363	-1.95501	0.580107	NA
novel_372	-1.95501	0.580107	NA
novel_398	-1.95501	0.580107	NA
novel_460	-1.95501	0.580107	NA
hsa-miR-708-3p	-0.864861	0.583749	0.899221
hsa-miR-1273h-3p	-0.754574	0.583809	0.899221
hsa-miR-19a-3p	-0.695239	0.585679	0.899221
hsa-miR-3138	-0.722017	0.600985	0.912606
hsa-miR-129-5p	-0.489797	0.613393	0.920512
hsa-miR-454-3p	-0.71533	0.614887	0.920512
hsa-miR-200c-3p	-0.369096	0.615172	0.920512
hsa-miR-410-3p	-1.18416	0.624394	0.922232
hsa-miR-1262	-1.28665	0.624514	NA
hsa-miR-1298-5p	-0.430818	0.627855	0.922232
hsa-miR-144-5p	-0.259345	0.630597	0.922232
hsa-miR-4746-5p	-1.38294	0.633759	NA
hsa-miR-1185-1-3p	-0.983787	0.63645	0.922232
hsa-miR-326	-0.983787	0.63645	0.922232
hsa-miR-873-5p	-1.44218	0.640603	NA
hsa-miR-181c-3p	-0.973512	0.655959	0.940361
hsa-miR-342-3p	-0.217039	0.691569	0.95481
hsa-miR-219a-2-3p	-0.546389	0.69276	0.95481
hsa-miR-219b-5p	-0.546389	0.69276	0.95481
hsa-miR-4508	-0.246331	0.696649	0.95481
hsa-miR-532-3p	-1.07952	0.699192	NA
hsa-miR-99b-5p	-0.150009	0.714801	0.95481
hsa-miR-132-3p	-0.546599	0.720889	0.95481
hsa-miR-382-3p	-0.37535	0.723784	0.95481
hsa-miR-597-3p	-0.984402	0.724054	NA
hsa-miR-656-3p	-0.984402	0.724054	NA
hsa-miR-12136	-1.23367	0.72701	NA
hsa-miR-125b-2-3p	-1.23367	0.72701	NA
hsa-miR-1285-5p	-1.23367	0.72701	NA
hsa-miR-1296-5p	-1.23367	0.72701	NA
hsa-miR-135b-5p	-1.23367	0.72701	NA
hsa-miR-18a-3p	-1.23367	0.72701	NA
hsa-miR-31-5p	-1.23367	0.72701	NA
hsa-miR-3176	-1.23367	0.72701	NA
hsa-miR-3190-5p	-1.23367	0.72701	NA
hsa-miR-3191-3p	-1.23367	0.72701	NA
hsa-miR-363-5p	-1.23367	0.72701	NA
hsa-miR-4435	-1.23367	0.72701	NA
hsa-miR-454-5p	-1.23367	0.72701	NA
hsa-miR-497-5p	-1.23367	0.72701	NA
hsa-miR-519c-5p	-1.23367	0.72701	NA
hsa-miR-5695	-1.23367	0.72701	NA
hsa-miR-6734-5p	-1.23367	0.72701	NA
hsa-miR-339-3p	-0.284711	0.72931	0.95481
hsa-miR-628-3p	-0.541088	0.730057	0.95481
hsa-miR-335-3p	-0.24368	0.732186	0.95481
hsa-miR-4732-5p	-0.286788	0.738592	0.95481
hsa-miR-542-3p	-0.549211	0.748022	0.95481
hsa-miR-671-3p	-0.797836	0.751681	NA
hsa-miR-320b	-0.141766	0.75193	0.95481
hsa-let-7b-3p	-0.62696	0.751978	0.95481
hsa-miR-3177-3p	-0.530085	0.766242	0.95481
hsa-miR-1843	-0.164671	0.767088	0.95481
hsa-miR-11401	-0.506712	0.769081	0.95481
hsa-miR-452-5p	-0.386102	0.770954	0.95481
hsa-miR-128-3p	-0.138839	0.779447	0.95481
hsa-miR-200a-5p	-0.588984	0.782087	0.95481
hsa-miR-142-3p	-0.13224	0.787784	0.95481
hsa-miR-25-5p	-0.358684	0.789944	0.95481
hsa-miR-130b-3p	-0.524031	0.790518	0.95481
hsa-miR-659-5p	-0.40811	0.796971	0.95481
hsa-miR-505-5p	-0.30924	0.799908	0.95481
novel_156	-0.628871	0.800443	NA
hsa-miR-642a-3p	-0.486407	0.804422	0.95481
hsa-miR-642b-5p	-0.486407	0.804422	0.95481
hsa-miR-19b-3p	-0.152955	0.809203	0.95481
hsa-miR-619-5p	-0.214926	0.813462	0.95481
hsa-miR-124-3p	-0.534957	0.816278	NA
hsa-miR-3679-5p	-0.44636	0.820789	0.95481
hsa-miR-25-3p	-0.076684	0.824991	0.95481
hsa-miR-218-5p	-0.125548	0.825719	0.95481
hsa-miR-130b-5p	-0.610635	0.834405	NA
hsa-miR-941	-0.133343	0.836084	0.957527
hsa-miR-548am-3p	-0.671346	0.849047	NA
hsa-miR-144-3p	-0.0862034	0.853999	0.972143
hsa-miR-424-5p	-0.476228	0.857749	NA
hsa-miR-5189-5p	-0.57464	0.859687	NA
hsa-miR-3912-3p	-0.574711	0.860251	NA
hsa-miR-4677-5p	-0.574711	0.860251	NA
hsa-miR-874-3p	-0.339695	0.86201	0.97596
hsa-miR-301a-5p	-0.310572	0.872201	0.97596
hsa-miR-370-3p	-0.0825815	0.873983	0.97596
hsa-miR-9-3p	-0.221915	0.882308	0.979442
novel_262	-0.249185	0.883887	0.979442
hsa-let-7e-3p	-0.512333	0.884726	NA
hsa-miR-1247-3p	-0.512333	0.884726	NA
hsa-miR-1248	-0.512333	0.884726	NA
hsa-miR-1295a	-0.512333	0.884726	NA
hsa-miR-133a-5p	-0.512333	0.884726	NA
hsa-miR-138-5p	-0.512333	0.884726	NA
hsa-miR-1468-5p	-0.512333	0.884726	NA
hsa-miR-153-3p	-0.512333	0.884726	NA
hsa-miR-181b-3p	-0.512333	0.884726	NA
hsa-miR-190b-5p	-0.512333	0.884726	NA
hsa-miR-1910-3p	-0.512333	0.884726	NA
hsa-miR-19a-5p	-0.512333	0.884726	NA
hsa-miR-2115-3p	-0.512333	0.884726	NA
hsa-miR-216b-5p	-0.512333	0.884726	NA
hsa-miR-2682-5p	-0.512333	0.884726	NA
hsa-miR-299-5p	-0.512333	0.884726	NA
hsa-miR-29a-5p	-0.512333	0.884726	NA
hsa-miR-3115	-0.512333	0.884726	NA
hsa-miR-3121-3p	-0.512333	0.884726	NA
hsa-miR-3121-5p	-0.512333	0.884726	NA
hsa-miR-3175	-0.512333	0.884726	NA
hsa-miR-365a-3p	-0.512333	0.884726	NA
hsa-miR-376a-5p	-0.512333	0.884726	NA
hsa-miR-377-3p	-0.512333	0.884726	NA
hsa-miR-433-3p	-0.512333	0.884726	NA
hsa-miR-4470	-0.512333	0.884726	NA
hsa-miR-4498	-0.512333	0.884726	NA
hsa-miR-450a-2-3p	-0.512333	0.884726	NA
hsa-miR-4511	-0.512333	0.884726	NA
hsa-miR-4646-5p	-0.512333	0.884726	NA
hsa-miR-4657	-0.512333	0.884726	NA
hsa-miR-4661-5p	-0.512333	0.884726	NA
hsa-miR-4662a-5p	-0.512333	0.884726	NA
hsa-miR-4662b	-0.512333	0.884726	NA
hsa-miR-4670-3p	-0.512333	0.884726	NA
hsa-miR-4670-5p	-0.512333	0.884726	NA
hsa-miR-4714-5p	-0.512333	0.884726	NA
hsa-miR-4738-3p	-0.512333	0.884726	NA
hsa-miR-4743-5p	-0.512333	0.884726	NA
hsa-miR-4748	-0.512333	0.884726	NA
hsa-miR-4766-3p	-0.512333	0.884726	NA
hsa-miR-4796-3p	-0.512333	0.884726	NA
hsa-miR-4797-3p	-0.512333	0.884726	NA
hsa-miR-4799-5p	-0.512333	0.884726	NA
hsa-miR-490-5p	-0.512333	0.884726	NA
hsa-miR-491-5p	-0.512333	0.884726	NA
hsa-miR-5001-5p	-0.512333	0.884726	NA
hsa-miR-5188	-0.512333	0.884726	NA
hsa-miR-518a-3p	-0.512333	0.884726	NA
hsa-miR-541-3p	-0.512333	0.884726	NA
hsa-miR-548c-3p	-0.512333	0.884726	NA
hsa-miR-548n	-0.512333	0.884726	NA
hsa-miR-548q	-0.512333	0.884726	NA
hsa-miR-551b-3p	-0.512333	0.884726	NA
hsa-miR-552-5p	-0.512333	0.884726	NA
hsa-miR-556-3p	-0.512333	0.884726	NA
hsa-miR-598-5p	-0.512333	0.884726	NA
hsa-miR-643	-0.512333	0.884726	NA
hsa-miR-6502-5p	-0.512333	0.884726	NA
hsa-miR-6509-5p	-0.512333	0.884726	NA
hsa-miR-6724-5p	-0.512333	0.884726	NA
hsa-miR-6735-5p	-0.512333	0.884726	NA
hsa-miR-6755-5p	-0.512333	0.884726	NA
hsa-miR-676-3p	-0.512333	0.884726	NA
hsa-miR-6805-5p	-0.512333	0.884726	NA
hsa-miR-6809-5p	-0.512333	0.884726	NA
hsa-miR-6825-5p	-0.512333	0.884726	NA
hsa-miR-6862-5p	-0.512333	0.884726	NA
hsa-miR-6894-5p	-0.512333	0.884726	NA
hsa-miR-708-5p	-0.512333	0.884726	NA
hsa-miR-7856-5p	-0.512333	0.884726	NA
novel_133	-0.512333	0.884726	NA
novel_252	-0.512333	0.884726	NA
novel_345	-0.512333	0.884726	NA
novel_381	-0.512333	0.884726	NA
novel_390	-0.512333	0.884726	NA
novel_410	-0.512333	0.884726	NA
novel_428	-0.512333	0.884726	NA
hsa-miR-202-5p	-0.432254	0.892568	NA
hsa-miR-375-3p	-0.171602	0.900971	0.981719
hsa-miR-627-3p	-0.295517	0.901664	NA
hsa-miR-628-5p	-0.295517	0.901664	NA
hsa-miR-30c-2-3p	-0.235954	0.901706	0.981719
hsa-miR-744-3p	-0.178765	0.905268	0.981719
hsa-let-7f-5p	-0.0287106	0.907265	0.981719
hsa-miR-136-3p	-0.168205	0.91229	0.981719
hsa-miR-34c-5p	-0.211278	0.919843	NA
hsa-miR-3179	-0.330842	0.922759	NA
hsa-miR-758-3p	-0.143072	0.922816	0.981719
hsa-miR-3064-5p	-0.328734	0.924564	NA
hsa-miR-548av-3p	-0.328407	0.924844	NA
hsa-miR-33a-5p	-0.328257	0.924972	NA
hsa-miR-15b-3p	-0.0609484	0.931016	0.981719
hsa-miR-376c-3p	-0.289005	0.932664	NA
hsa-miR-539-3p	-0.290699	0.933469	NA
hsa-miR-93-3p	-0.290699	0.933469	NA
hsa-miR-324-5p	-0.290959	0.933596	NA
hsa-miR-942-5p	-0.124164	0.936113	0.981719
hsa-miR-215-5p	-0.0896611	0.939643	0.981719
hsa-miR-30c-1-3p	-0.177929	0.940399	NA
hsa-miR-501-3p	-0.13087	0.945009	0.981719
hsa-miR-3130-3p	-0.108345	0.947254	0.981719
hsa-miR-3130-5p	-0.108345	0.947254	0.981719
hsa-miR-1271-5p	-0.149002	0.953508	NA
hsa-miR-15a-5p	-0.0499836	0.956269	0.981719
hsa-miR-378a-3p	-0.0198126	0.961194	0.981719
hsa-miR-1246	-0.0492002	0.964737	0.981719
hsa-miR-1255b-5p	-0.0721894	0.968079	0.981719
hsa-miR-3074-3p	-0.0640454	0.969747	0.981719
hsa-miR-451b	-0.0921219	0.975584	NA
hsa-miR-93-5p	-0.00788347	0.982275	0.989515
hsa-miR-224-5p	-0.00852636	0.984771	0.989598
hsa-miR-412-5p	-0.0482893	0.984946	NA
hsa-miR-24-1-5p	-0.0161736	0.991269	0.991269
