# Supplementary material for: Serum-Exosome-Derived miRNAs Serve as Promising Biomarkers for HCC Diagnosis
Source: Cancers (Basel). 2022 Dec 29;15(1):205. doi: 10.3390/cancers15010205 (PMC9818484; doi:10.3390/cancers15010205)
Supplement: Supplementary file 1 [file cancers-15-00205-s001.zip › Supplementary material S3.xlsx]

## Sheet: Novel miRNAs profiles
Novel serum exosome-derived miRNAs in HCC vs. NT donors.
	log2FoldChange	pvalue	padj
novel_286	-8.0198	2.64188e-08	5.5802e-06
novel_300	-7.21127	5.16464e-07	5.63979e-05
novel_224	-5.51592	1.35452e-06	0.000123261
novel_173	4.90027	0.0315477	0.220951
novel_360	-4.14326	0.0715101	0.371853
novel_363	-4.63426	0.0910739	0.41067
novel_156	-0.991307	0.508685	0.865295
novel_426	-0.847419	0.640043	0.891181
novel_262	-0.285386	0.845929	0.953151
novel_133	1.28178	0.712098	NA
novel_136	-3.83769	0.264591	NA
novel_140	3.0343	NA	NA
novel_178	3.37318	0.321812	NA
novel_187	-2.86779	0.411644	NA
novel_217	-0.200235	0.954814	NA
novel_219	-3.57382	0.300423	NA
novel_236	3.34349	0.326151	NA
novel_251	-2.84555	0.346661	NA
novel_252	-1.11291	0.726716	NA
novel_276	4.4157	NA	NA
novel_279	3.04611	NA	NA
novel_282	-4.20396	0.219987	NA
novel_285	-2.93102	0.40079	NA
novel_287	-3.41272	0.319698	NA
novel_291	-2.65063	0.449577	NA
novel_298	0.47121	0.893804	NA
novel_306	2.08149	0.540015	NA
novel_312	-3.43403	0.320677	NA
novel_345	-1.02044	0.745794	NA
novel_365	3.16528	0.353003	NA
novel_372	-3.57141	0.300765	NA
novel_373	5.4158	NA	NA
novel_381	2.74968	0.420875	NA
novel_390	2.38649	0.486	NA
novel_398	-4.15441	0.225679	NA
novel_410	0.888849	0.76088	NA
novel_428	1.41719	0.679772	NA
novel_429	-4.00693	0.243249	NA
novel_437	-2.53902	0.4696	NA
novel_440	3.58073	0.292532	NA
novel_454	-3.24227	0.349891	NA
novel_458	-2.86779	0.411644	NA
novel_460	-3.65069	0.289662	NA
novel_466	-2.53902	0.4696	NA
novel_467	-3.07144	0.377301	NA
novel_95	-3.8333	0.240697	NA

## Sheet: Sequence of novel miRNAs
>novel_133
ucucgugcucugaucuuuuca
>novel_133*
ugaaggcucugagccgggag
>novel_136
gugcagauuuuggugguaguagca
>novel_136*
uaccgggcaacgaguagg
>novel_140*
gccagauccuugcacggguc
>novel_140
cccgugcaaggaucuggcaa
>novel_156
gugugugcaccugugucuguc
>novel_156*
cagacgcagguacacacag
>novel_173
cuccgggggacauguguucccg
>novel_173*
ggagcaugucucccccaauuac
>novel_178
aggauucaccaaucccagacc
>novel_178*
ucugggauuggugaauccuca
>novel_179
uccaaucacacuucguugccuga
>novel_179*
agcaaggaagaggauuggaagc
>novel_187
uccugcccuccuugcuguaga
>novel_187*
ggcagcaaggaaggcaggggu
>novel_217*
cagagccccccccgccuug
>novel_217
aggcggggcugggcgcgcu
>novel_219*
gcuccuccucucccgggucgc
>novel_219
gagacgggagaggaggaaccc
>novel_224
agagggacggccgggggu
>novel_224*
ucucaguagauccccugc
>novel_236*
ccgcaagcucgcaaagacgcuggcu
>novel_236
ccgguuuucgcgaguuuguggca
>novel_251*
uucccagcccugccucu
>novel_251
agugcuuggcugaggagcu
>novel_252
aaaacgugugaccacugaag
>novel_252*
ucaguggucacacguuuuug
>novel_262*
uucaguggucacacguuuuu
>novel_262
aaacgugugaccacugaagg
>novel_276*
auauuacuucauuucccaaug
>novel_276
uugggaaaugaaguaaugugg
>novel_279
aggcucugaggaucucugugggg
>novel_279*
ucgcagaucacggcagccagg
>novel_282*
ggagcgcaaauagaccucacacgca
>novel_282
ucuguguggucugagaaccugucuu
>novel_285
aacgggugcuguaggcuuu
>novel_285*
gguuugggccugguuag
>novel_286
aaggacuccugaccuugagg
>novel_286*
accaggcaaggacuccuucu
>novel_287
cuugaacuaggaauucca
>novel_287*
gagauccucuauaagggg
>novel_291
ugagaggucagugugagc
>novel_291*
ucacaccggccccuccca
>novel_298
agcuuggagcuggacggg
>novel_298*
ucuccgcucccucaccc
>novel_300*
uccugccuuaaaugggcauaccacc
>novel_300
aggugugagccgggcaggaga
>novel_306*
agccucagucucuguauccug
>novel_306
uuauagaaacugaggcucuucc
>novel_312
ccacugcuggaaguuugagc
>novel_312*
uggagguaaaagcaccuggga
>novel_345
acagcuguguaggggacuu
>novel_345*
gugccuggccuagcaugcuc
>novel_360
uuaaucaggcaggaacuguu
>novel_360*
uaguucugccugguguagu
>novel_363*
agaagcaugagccuggguu
>novel_363
ccuugguucauaguaacucu
>novel_365
uucacucccaaacuacacugu
>novel_365*
gguguggccuuugggaagaagg
>novel_372
cuucugcaagggacugug
>novel_372*
gagccccugcauggagcc
>novel_373
agggggcagauuuucagagacuca
>novel_373*
agucacugaaaucgccucguuu
>novel_381
ucucgggaguuguggggcg
>novel_381*
ccccucuucuccugagccc
>novel_390*
ucauaagccauccugugc
>novel_390
gugaaaugacuugagagg
>novel_398*
gcaguugugggaagguguuuugaaggc
>novel_398
ccaggacaaaugaucacgacuugag
>novel_410
ccgggagggcaguggaggcgug
>novel_410*
ugcuucugucuccugcuc
>novel_426
aagcuggucugagaggaug
>novel_426*
ucuagucagagagcugca
>novel_428
ugacuacuuuguuugauuuugu
>novel_428*
aaaaucaaacacgguagucaca
>novel_429
auuauuaacugugcuucuuccaga
>novel_429*
ucugugcaucaguuacuuauucauua
>novel_437
uuggagauguguggcuaagag
>novel_437*
cucagccuuacuuuuuccaucu
>novel_440*
ccauaaacauggcguccacugg
>novel_440
uguggacucugcuuggucucugggg
>novel_454
uguccucuagaacucggcguuu
>novel_454*
aggccuuguucuggggaacacu
>novel_458*
cgccgccgccccggcccggcc
>novel_458
ccgggcugcggcggaggcggg
>novel_460
aggaggccuggguggaggg
>novel_460*
cccaccccaggggccuucugc
>novel_466
gggacugcuccucacgggc
>novel_466*
ccgugaggaugcagaggaga
>novel_467
agaggugggcagagaugcuggaga
>novel_467*
gguccaguggggcugcccu
>novel_95*
ugacuucggaucagaagauuga
>novel_95
uuugagauacugacuagucuggu
